# Supplementary material for: Wanna See My Dog Pic? A Comparative Observational Study of the Presentation of Animals on Online Dating Profiles in Vienna and Tokyo
Source: Animals (Basel). 2022 Jan 19;12(3):230. doi: 10.3390/ani12030230 (PMC8833676; doi:10.3390/ani12030230)
Supplement: Supplementary file 1 [file animals-12-00230-s001.zip]

Archive with 1 entries (1 files):
- animals-1507142-supplementary.pdf
